# Supplementary material for: Achieving “Non-Foaming” Rhamnolipid Production and Productivity Rebounds of Pseudomonas aeruginosa under Weakly Acidic Fermentation
Source: Microorganisms. 2022 May 25;10(6):1091. doi: 10.3390/microorganisms10061091 (PMC9227327; doi:10.3390/microorganisms10061091)
Supplement: Supplementary file 1 [file microorganisms-10-01091-s001.zip]

Archive with 1 entries (1 files):
- microorganisms-1732362-supplementary.pdf
